# Supplementary material for: Liver-specific deletion of Agpat5 protects against liquid sucrose-induced hyperinsulinemia and glucose intolerance
Source: Biochem Biophys Res Commun. Author manuscript; Available in PMC 2025 Jan 6. (PMC11702855; doi:10.1016/j.bbrc.2024.151059)
Supplement: MMC2 [file NIHMS2039160-supplement-MMC2.xlsx]

## Sheet: Supplementary Table 2
Supplementary Table 1: Significant lipid species identified in the liver from lipid profiling between liver-specific knockout (Agpat5fl/flalb-cre+) and wild-type control (Agpat5fl/flalb-cre-) mice fed a chow diet supplemented with liquid sucrose drinking water for 12 weeks
Lipid species	Fold Change [log2(Agpat5fl/flalb-cre+)- log2(Agpat5fl/flalb-cre-)]	p-value	log10(p-value)	Difference
PG 16:0_18:1	-0.443533	0.00126	2.89963	Decreased
CL 74:10	0.421607	0.00459	2.33819	Increased
Cer_NS d18:1_24:0	0.223447	0.0108	1.96658	Increased
PC 17:0_18:2	-0.36941	0.0111	1.95468	Decreased
PG 18:1_22:5_2	-0.258974	0.0188	1.72584	Decreased
PI 16:0_20:3_2	0.340871	0.0275	1.56067	Increased
PC 14:0_16:1	0.427755	0.0318	1.49757	Increased
Cer_NDS d41:1	0.150155	0.0392	1.40671	Increased
PI 16:0_20:4	0.31122	0.0519	1.28483	p>0.051
TG 16:0_16:0_16:0	0.286718	0.0661	1.1798	p>0.051
TG 48:0	0.284337	0.0676	1.17005	p>0.051
TG 16:0_16:0_17:0	0.714539	0.0683	1.16558	p>0.051
PI 34:2	0.176539	0.0721	1.14206	p>0.051
PG 16:0_16:1	0.124967	0.0775	1.1107	p>0.051
TG 15:0_16:0_16:0	0.277861	0.0817	1.08778	p>0.051
TG 14:0_16:0_16:0	0.317039	0.086	1.0655	p>0.051
Cer_NS d18:1_24:1	0.178289	0.0884	1.05355	p>0.051
TG 14:0_14:0_16:0	0.302505	0.0887	1.05208	p>0.051
PS 18:0_18:2	1.10285	0.0919	1.03668	p>0.051
TG 16:0_17:0_18:1	0.267005	0.0951	1.02182	p>0.051
TG 48:1	0.265884	0.0966	1.01502	p>0.051
PS 16:0_22:6	-0.151479	0.104	0.982967	p>0.051
TG 14:0_14:1_16:0	0.298922	0.108	0.966576	p>0.051
PI 16:0_20:4_2	0.187376	0.114	0.943095	p>0.051
PE 18:1_20:4	-0.146168	0.123	0.910095	p>0.051
PI 17:0_20:4_2	0.241206	0.125	0.90309	p>0.051
PI 18:0_20:4	0.123912	0.132	0.879426	p>0.051
CL 74:9_2	-0.253743	0.133	0.876148	p>0.051
PG 17:1_18:1	-0.412647	0.133	0.876148	p>0.051
HexCer_NDS d34:1	0.125187	0.134	0.872895	p>0.051
PG 20:1_22:6	-0.157242	0.134	0.872895	p>0.051
PC 19:0_18:2	-0.28788	0.135	0.869666	p>0.051
ACar 18:1	-0.439913	0.138	0.860121	p>0.051
TG 53:2_2	0.249627	0.138	0.860121	p>0.051
SM d43:1	0.144501	0.142	0.847712	p>0.051
PI 18:0_22:6	0.14128	0.143	0.844664	p>0.051
TG 15:0_16:0_18:1	0.278948	0.149	0.826814	p>0.051
TG 56:1	0.767504	0.149	0.826814	p>0.051
PC 20:1_20:4	-0.385317	0.15	0.823909	p>0.051
PC 18:1_22:6	-0.113757	0.151	0.821023	p>0.051
LPE 22:4	0.183874	0.152	0.818156	p>0.051
Cer_AP t18:0_16:0	0.113307	0.154	0.812479	p>0.051
TG 16:0_18:1_20:4	0.240163	0.158	0.801343	p>0.051
HexCer_NDS d42:1	0.199491	0.162	0.790485	p>0.051
TG 47:1	0.274667	0.167	0.777284	p>0.051
TG 15:0_16:0_16:1	0.291145	0.168	0.774691	p>0.051
TG 53:2	0.231791	0.168	0.774691	p>0.051
LPC 16:0/0:0	0.0930378	0.173	0.761954	p>0.051
EtherPE 34:1e	0.268013	0.174	0.759451	p>0.051
LPC 0:0/18:2	0.257853	0.174	0.759451	p>0.051
TG 16:0_18:1_20:0	0.258771	0.177	0.752027	p>0.051
TG 49:2	0.259426	0.177	0.752027	p>0.051
TG 54:1	0.259139	0.177	0.752027	p>0.051
Cer_NDS d18:0_16:0	0.203132	0.178	0.74958	p>0.051
HexCer_NS d39:1	0.204863	0.18	0.744727	p>0.051
PC 20:3_22:6	-0.176353	0.18	0.744727	p>0.051
PE 16:0_16:1	0.577045	0.181	0.742321	p>0.051
SM d42:4	0.721897	0.181	0.742321	p>0.051
CL 72:9	0.916516	0.184	0.735182	p>0.051
PI 40:5	0.201054	0.185	0.732828	p>0.051
PE 15:0_22:6	-0.147632	0.187	0.728158	p>0.051
PE 38:3	0.394994	0.188	0.725842	p>0.051
TG 18:1_18:2_19:1	-0.802051	0.19	0.721246	p>0.051
LPC 16:1/0:0	0.199238	0.194	0.712198	p>0.051
PC 16:0_20:5	0.196167	0.194	0.712198	p>0.051
TG 14:0_16:0_16:1	0.257965	0.196	0.707744	p>0.051
PE 19:0_18:1	-0.22925	0.199	0.701147	p>0.051
Cer_NP t41:1	0.340182	0.205	0.688246	p>0.051
LPC 20:3/0:0_2	0.711335	0.207	0.68403	p>0.051
PI 18:0_20:3_2	0.127741	0.208	0.681937	p>0.051
TG 46:2	0.275151	0.219	0.659556	p>0.051
TG 14:0_15:0_16:0	0.533899	0.22	0.657577	p>0.051
PE 17:1_20:4	-0.449013	0.225	0.647817	p>0.051
LPI 18:0	0.207873	0.232	0.634512	p>0.051
PE 16:0_18:2	0.189584	0.232	0.634512	p>0.051
PI 19:0_20:4	0.153238	0.233	0.632644	p>0.051
PE 18:2_22:6_2	-0.137508	0.237	0.625252	p>0.051
PE 18:1_22:6	-0.100652	0.238	0.623423	p>0.051
PG 36:4	-0.351734	0.241	0.617983	p>0.051
HBMP 52:2	-0.274279	0.242	0.616185	p>0.051
PC 20:3_20:4	-0.142776	0.242	0.616185	p>0.051
TG 16:0_16:0_18:1	0.155362	0.243	0.614394	p>0.051
PG 20:4_22:5	0.172958	0.247	0.607303	p>0.051
TG 50:1	0.154034	0.247	0.607303	p>0.051
PI 40:5_2	0.0935791	0.25	0.60206	p>0.051
PG 18:1_20:3_2	-1.3276	0.253	0.596879	p>0.051
EtherPE 16:1e_22:3	0.276536	0.256	0.59176	p>0.051
LPC 20:3/0:0	0.120589	0.258	0.58838	p>0.051
Cer_NS d38:2	-0.132092	0.264	0.578396	p>0.051
TG 46:3	0.560013	0.265	0.576754	p>0.051
SM d42:1	0.138189	0.27	0.568636	p>0.051
HexCer_NS d41:1	0.143749	0.274	0.562249	p>0.051
EtherPE 18:2e_22:4	-0.250912	0.277	0.55752	p>0.051
TG 16:0_16:1_16:1	0.245363	0.281	0.551294	p>0.051
PE 18:0_22:5	0.206969	0.282	0.549751	p>0.051
PC 17:1_22:6	0.135589	0.283	0.548214	p>0.051
TG 47:2	0.224674	0.285	0.545155	p>0.051
PG 18:1_22:5	-0.097425	0.292	0.534617	p>0.051
PC 16:1_22:6	-0.0824706	0.294	0.531653	p>0.051
PE 20:1_22:6	-0.203518	0.296	0.528708	p>0.051
PI 18:0_18:2	0.363134	0.296	0.528708	p>0.051
PG 22:5_22:6_2	-0.22512	0.297	0.527244	p>0.051
TG 54:5	0.169672	0.3	0.522879	p>0.051
SM d34:1	0.0771969	0.305	0.5157	p>0.051
TG 18:1_18:1_19:0	0.137447	0.31	0.508638	p>0.051
PE 18:1_20:3	-0.204128	0.313	0.504456	p>0.051
SM d41:2	0.404986	0.314	0.50307	p>0.051
LPE 20:4	0.0762014	0.315	0.501689	p>0.051
Cer_NDS d15:0_24:1	0.126291	0.319	0.496209	p>0.051
EtherPE 18:2e_20:4	-0.0841491	0.321	0.493495	p>0.051
CL 68:5	0.198607	0.324	0.489455	p>0.051
PC 18:1_18:2	-0.0814502	0.325	0.488117	p>0.051
FAHFA 18:1_20:3	0.297895	0.332	0.478862	p>0.051
PG 18:1_16:2	-0.391093	0.335	0.474955	p>0.051
HexCer_NDS d41:2	0.0759627	0.345	0.462181	p>0.051
PG 18:1_20:3	-0.251467	0.346	0.460924	p>0.051
PC 18:2_22:6	-0.124961	0.352	0.453457	p>0.051
PI 18:1_20:3	0.368822	0.364	0.438899	p>0.051
TG 16:0_18:1_22:1	0.149805	0.364	0.438899	p>0.051
PE 14:0_22:6	-0.290329	0.365	0.437707	p>0.051
PI 36:5	0.180095	0.365	0.437707	p>0.051
PC 42:7	-0.381997	0.366	0.436519	p>0.051
PI 17:0_20:4	0.0660897	0.368	0.434152	p>0.051
Cer_NDS d16:0_26:1	0.138726	0.37	0.431798	p>0.051
PC 20:0_20:3	-0.228178	0.373	0.428291	p>0.051
Cer_NDS d15:0_26:2	0.050773	0.375	0.425969	p>0.051
PE 18:0_20:4	-0.0530514	0.376	0.424812	p>0.051
PC 14:0_22:6	-0.133716	0.378	0.422508	p>0.051
PC 18:0_18:2	0.0799521	0.379	0.421361	p>0.051
PE 18:0_22:4	0.154955	0.381	0.419075	p>0.051
PE 18:0_20:2	0.52887	0.382	0.417937	p>0.051
EtherPC 18:1e_20:4	0.0837376	0.385	0.414539	p>0.051
PE 36:5	0.393736	0.385	0.414539	p>0.051
TG 16:0_17:1_18:1	0.156287	0.385	0.414539	p>0.051
TG 49:3	0.163057	0.385	0.414539	p>0.051
Cer_NDS d36:1	-0.0991434	0.387	0.412289	p>0.051
CL 70:6	0.167704	0.39	0.408935	p>0.051
EtherPE 16:1e_20:3	-0.179422	0.39	0.408935	p>0.051
PC 16:1_18:3	0.358952	0.39	0.408935	p>0.051
LPE 16:0	0.21123	0.393	0.405607	p>0.051
PE 18:1_22:1	-0.242034	0.4	0.39794	p>0.051
LPC 17:0/0:0	0.139511	0.401	0.396856	p>0.051
PC 16:0_18:3	0.274088	0.401	0.396856	p>0.051
SM d42:2	-0.0696189	0.403	0.394695	p>0.051
TG 18:1_20:0_20:1	0.205373	0.403	0.394695	p>0.051
SM d36:1	-0.101462	0.404	0.393619	p>0.051
Cer_AP t40:0	0.226822	0.406	0.391474	p>0.051
PC 40:5	-0.354049	0.407	0.390406	p>0.051
TG 51:2	0.148147	0.408	0.38934	p>0.051
PG 18:1_18:1	-0.137434	0.41	0.387216	p>0.051
LPC 0:0/18:1	-0.149403	0.413	0.38405	p>0.051
PE 17:0_22:6	-0.286764	0.416	0.380907	p>0.051
TG 58:8	0.506206	0.417	0.379864	p>0.051
PC 16:0_20:3	0.0550262	0.421	0.375718	p>0.051
PC 40:7	-0.333387	0.428	0.368556	p>0.051
TG 14:1_16:1_16:1	0.177673	0.429	0.367543	p>0.051
CL 74:7	-0.462312	0.43	0.366532	p>0.051
CL 76:11	0.397539	0.433	0.363512	p>0.051
CL 74:8	-0.108084	0.436	0.360514	p>0.051
PE 18:1_18:2	-0.089124	0.439	0.357535	p>0.051
PE 16:0_17:1	-0.0577679	0.441	0.355561	p>0.051
PE 16:1_20:4	-0.0661793	0.441	0.355561	p>0.051
TG 49:3_2	0.144235	0.443	0.353596	p>0.051
PC 18:2_20:4	-0.10474	0.446	0.350665	p>0.051
TG 18:1_18:1_20:2	0.186385	0.45	0.346787	p>0.051
HexCer_NDS d40:1	0.130292	0.454	0.342944	p>0.051
EtherPE 18:2e_18:1	-0.120548	0.456	0.341035	p>0.051
PE 16:0_16:0	0.377637	0.457	0.340084	p>0.051
TG 18:1_18:2_18:2	0.16529	0.457	0.340084	p>0.051
PC 16:1_16:1	0.0765567	0.458	0.339135	p>0.051
PE 18:2_20:4	-0.114526	0.458	0.339135	p>0.051
Cer_NDS d18:0_22:0	0.256442	0.46	0.337242	p>0.051
Cer_NS d17:1_22:1	0.117059	0.462	0.335358	p>0.051
PI 18:0_22:4	0.388516	0.463	0.334419	p>0.051
LPC 18:2/0:0	0.0579914	0.465	0.332547	p>0.051
PS 16:0_20:4	-0.0802038	0.467	0.330683	p>0.051
PE 16:0_18:1	0.136894	0.47	0.327902	p>0.051
PG 18:0_18:1	-0.229853	0.47	0.327902	p>0.051
PG 40:6	-0.0771901	0.472	0.326058	p>0.051
PC 18:2_20:5	-0.203677	0.477	0.321482	p>0.051
TG 16:0_18:0_18:1	0.0866354	0.477	0.321482	p>0.051
PE 16:0_20:3	-0.230044	0.479	0.319664	p>0.051
TG 18:1_18:1_20:1	-0.113811	0.479	0.319664	p>0.051
CL 70:5	0.365368	0.483	0.316053	p>0.051
CE 16:1	-0.167365	0.484	0.315155	p>0.051
TG 16:0_16:1_18:1	0.0973285	0.486	0.313364	p>0.051
LPC 20:1/0:0_2	-0.1069	0.488	0.31158	p>0.051
TG 50:2	0.0965396	0.489	0.310691	p>0.051
FAHFA 18:1_18:0	0.280888	0.49	0.309804	p>0.051
PE 18:1_22:5	-0.124477	0.49	0.309804	p>0.051
CL 74:9	-0.113101	0.491	0.308919	p>0.051
LPC 20:0/0:0	0.111587	0.491	0.308919	p>0.051
TG 57:4	0.124791	0.497	0.303644	p>0.051
PG 18:1_18:1_2	0.125031	0.5	0.30103	p>0.051
Cer_NS d41:3	0.117155	0.501	0.300162	p>0.051
PC 20:4_20:5	0.120169	0.503	0.298432	p>0.051
LPE 18:0	0.139654	0.505	0.296709	p>0.051
PE 37:2	-0.396148	0.513	0.289883	p>0.051
PE 38:6	0.130368	0.513	0.289883	p>0.051
EtherPE 16:1e_22:4	-0.0875216	0.514	0.289037	p>0.051
TG 18:0_18:0_18:0	0.383195	0.514	0.289037	p>0.051
PC 18:1_22:5	-0.16491	0.522	0.282329	p>0.051
TG 16:0_16:1_18:1_3	0.145702	0.523	0.281498	p>0.051
HexCer_NDS d21:0_17:0	0.182432	0.524	0.280669	p>0.051
PE 18:0_20:3_2	-0.328478	0.524	0.280669	p>0.051
PG 18:1_22:4	-0.0834889	0.525	0.279841	p>0.051
PG 18:1_18:2	0.178129	0.526	0.279014	p>0.051
PG 20:3_22:6	0.150461	0.532	0.274088	p>0.051
Cer_NDS d42:2	-0.127271	0.536	0.270835	p>0.051
SM d42:3	-0.100467	0.538	0.269218	p>0.051
PI 37:3	-0.180351	0.539	0.268411	p>0.051
Cer_NP t34:2	-0.0563173	0.54	0.267606	p>0.051
FA 18:1	0.183818	0.541	0.266803	p>0.051
Cer_NDS d40:1	0.127396	0.544	0.264401	p>0.051
PC 18:0_20:4	-0.290247	0.544	0.264401	p>0.051
PC 18:1_20:4	-0.275433	0.544	0.264401	p>0.051
PG 18:1_18:3	-0.32164	0.547	0.262013	p>0.051
Cer_ADS d40:0	0.196864	0.549	0.260428	p>0.051
PE 17:0_20:4_2	-0.297503	0.551	0.258848	p>0.051
FA 16:0	0.073203	0.554	0.25649	p>0.051
PC 18:1_20:3_2	-0.134921	0.559	0.252588	p>0.051
PG 18:1_22:6	-0.111615	0.56	0.251812	p>0.051
SM d39:1	0.0654511	0.561	0.251037	p>0.051
PC 18:0_20:2	-0.165596	0.562	0.250264	p>0.051
LPC 17:0/0:0_2	0.347175	0.563	0.249492	p>0.051
PI 18:1_20:4	0.0682365	0.563	0.249492	p>0.051
PE 20:1_20:4	-0.241624	0.567	0.246417	p>0.051
PG 18:1_20:4_2	-0.121533	0.567	0.246417	p>0.051
HexCer_NDS d37:1	0.0703593	0.569	0.244888	p>0.051
LPC 22:6/0:0	0.0451192	0.571	0.243364	p>0.051
TG 18:1_18:1_19:1	0.104199	0.572	0.242604	p>0.051
PI 35:3	-0.0589744	0.577	0.238824	p>0.051
SM d42:1_2	0.144019	0.577	0.238824	p>0.051
PC 18:1_20:1	-0.389164	0.58	0.236572	p>0.051
PE 17:0_20:4	0.0650847	0.583	0.234331	p>0.051
PG 22:6_22:6	-0.128713	0.585	0.232844	p>0.051
PE 34:2	0.14091	0.586	0.232102	p>0.051
LPC 18:0/0:0	0.0432237	0.587	0.231362	p>0.051
PI 18:0_20:3	0.131675	0.589	0.229885	p>0.051
TG 18:1_20:1_22:1	0.115366	0.589	0.229885	p>0.051
CL 72:6	-0.0979041	0.59	0.229148	p>0.051
PE 16:1_22:6	-0.0695432	0.59	0.229148	p>0.051
PC 38:2	-0.261527	0.594	0.226214	p>0.051
HexCer_NDS d40:0	0.252568	0.598	0.223299	p>0.051
PI 18:0_20:2	0.140021	0.598	0.223299	p>0.051
PC 36:2	-0.195258	0.6	0.221849	p>0.051
Cer_NS d18:1_22:1_2	-0.0881024	0.601	0.221126	p>0.051
PC 38:4	-0.207214	0.606	0.217527	p>0.051
HexCer_NS d40:2	-0.0419115	0.607	0.216811	p>0.051
PI 18:0_18:1	0.308888	0.607	0.216811	p>0.051
PG 16:0_18:1_2	0.183691	0.608	0.216096	p>0.051
SM d38:1	-0.0692437	0.612	0.213249	p>0.051
PG 18:1_19:2	-0.0193597	0.613	0.21254	p>0.051
PC 18:0_22:5	0.0658392	0.615	0.211125	p>0.051
PE 16:1_18:2	-0.0659228	0.617	0.209715	p>0.051
TG 16:0_18:1_22:6	0.130802	0.617	0.209715	p>0.051
PC 16:0_18:0	0.0520486	0.623	0.205512	p>0.051
EtherPE 16:1e_18:2	-0.0697718	0.626	0.203426	p>0.051
TG 51:3	0.0958718	0.627	0.202732	p>0.051
PS 18:0_22:6	-0.0632435	0.628	0.20204	p>0.051
LPC 18:1/0:0	0.0401745	0.629	0.201349	p>0.051
PI 38:5	0.0507424	0.631	0.199971	p>0.051
PE 40:5	-0.074291	0.633	0.198596	p>0.051
Cer_NDS d42:0	0.12848	0.64	0.19382	p>0.051
Cer_NS d18:1_25:0	0.0534309	0.64	0.19382	p>0.051
LPE 20:1	0.123787	0.64	0.19382	p>0.051
LPC 18:0/0:0_2	0.0436122	0.643	0.191789	p>0.051
CL 72:7	-0.0762889	0.645	0.19044	p>0.051
PE 16:1_16:1	-0.196089	0.649	0.187755	p>0.051
PE 18:2_18:2	0.0538598	0.649	0.187755	p>0.051
PC 18:0_22:6	-0.0309458	0.652	0.185752	p>0.051
PG 22:5_22:6	0.0538441	0.654	0.184422	p>0.051
TG 13:0_16:0_16:1	0.12676	0.655	0.183759	p>0.051
TG 58:7	0.174395	0.661	0.179799	p>0.051
PG 38:6	-0.202389	0.663	0.178486	p>0.051
LPC 20:1/0:0	-0.0349656	0.667	0.175874	p>0.051
TG 58:3	0.0626867	0.668	0.175224	p>0.051
Cer_AP t42:1	0.0531094	0.669	0.174574	p>0.051
EtherPE 18:1e_20:4	-0.067477	0.67	0.173925	p>0.051
PI 16:0_20:3	0.154502	0.67	0.173925	p>0.051
CL 68:4	0.256861	0.671	0.173277	p>0.051
PC 32:2	0.179309	0.671	0.173277	p>0.051
PC 38:6_2	-0.20025	0.673	0.171985	p>0.051
PC 38:6	-0.180371	0.674	0.17134	p>0.051
PE 20:4_22:6	0.0539884	0.679	0.16813	p>0.051
PC 18:0_20:1	0.0701886	0.683	0.165579	p>0.051
TG 16:1_17:1_18:1	0.0808615	0.684	0.164944	p>0.051
LPC 19:0/0:0	-0.222748	0.685	0.164309	p>0.051
TG 18:1_18:1_22:3	0.0688805	0.689	0.161781	p>0.051
TG 16:0_16:1_22:6	0.174049	0.69	0.161151	p>0.051
SM d40:2	-0.0420674	0.691	0.160522	p>0.051
TG 56:8	0.124987	0.691	0.160522	p>0.051
PC 18:1_20:3	-0.0453867	0.693	0.159267	p>0.051
LPC 0:0/20:4	-0.0621225	0.696	0.157391	p>0.051
PE 16:1_16:1_2	-0.274763	0.696	0.157391	p>0.051
TG 16:1_16:1_16:1	0.0904571	0.697	0.156767	p>0.051
PG 18:1_20:4	-0.0597191	0.701	0.154282	p>0.051
CL 70:7	0.0801146	0.704	0.152427	p>0.051
EtherPE 16:1e_18:1	-0.0538619	0.704	0.152427	p>0.051
PE 18:2_22:6	-0.0340827	0.706	0.151195	p>0.051
PC 38:1	-0.142059	0.708	0.149967	p>0.051
CL 70:8	0.240316	0.709	0.149354	p>0.051
Cer_NS d18:1_20:0_2	-0.164464	0.711	0.14813	p>0.051
LPE 22:3	0.0612677	0.713	0.14691	p>0.051
TG 18:1_18:1_20:3	0.0658171	0.713	0.14691	p>0.051
Cer_AP t41:0	0.196374	0.714	0.146302	p>0.051
PC 36:3	-0.150865	0.714	0.146302	p>0.051
Cer_NP t18:0_23:0	-0.104787	0.716	0.145087	p>0.051
PC 20:4_22:6	-0.0639354	0.717	0.144481	p>0.051
PE 20:0_20:4	0.253874	0.719	0.143271	p>0.051
TG 16:0_18:1_18:1_2	0.0635763	0.72	0.142668	p>0.051
LPC 16:0/0:0_2	0.0228026	0.722	0.141463	p>0.051
PC 16:0_20:4	-0.170265	0.723	0.140862	p>0.051
PE 18:0_18:1_2	-0.0243756	0.724	0.140261	p>0.051
PE 18:0_18:2	0.0639424	0.724	0.140261	p>0.051
TG 17:1_18:1_18:2	0.0776381	0.724	0.140261	p>0.051
TG 52:0	-0.106188	0.728	0.137869	p>0.051
PS 18:1_22:6	0.184362	0.73	0.136677	p>0.051
PG 16:0_16:1_2	-0.143502	0.733	0.134896	p>0.051
PE 16:0_20:5	0.0655468	0.735	0.133713	p>0.051
TG 56:7	0.0918703	0.736	0.133122	p>0.051
Cer_NDS d43:2	0.0480275	0.737	0.132533	p>0.051
PC 16:0_16:0	-0.124397	0.737	0.132533	p>0.051
TG 16:0_18:0_18:0	-0.102367	0.738	0.131944	p>0.051
TG 52:2	0.0594401	0.738	0.131944	p>0.051
Cer_BDS d38:0	0.0631652	0.739	0.131356	p>0.051
EtherPE 16:1e_20:4	-0.0311089	0.741	0.130182	p>0.051
TG 16:1_16:1_18:1	0.0653807	0.741	0.130182	p>0.051
TG 18:1_18:1_18:1	-0.0503336	0.747	0.126679	p>0.051
PC 40:6	-0.149292	0.749	0.125518	p>0.051
HexCer_NDS d42:2	0.0338096	0.75	0.124939	p>0.051
PE 19:1_20:4	-0.166506	0.75	0.124939	p>0.051
Cer_NDS d18:0_22:1	0.125475	0.751	0.12436	p>0.051
PC 39:6	-0.106851	0.751	0.12436	p>0.051
TG 16:0_18:1_18:1	0.0568146	0.751	0.12436	p>0.051
PC 22:6_22:6	-0.0375603	0.752	0.123782	p>0.051
PE 18:0_22:6	-0.022252	0.754	0.122629	p>0.051
TG 51:4	0.119636	0.757	0.120904	p>0.051
EtherPE 36:2e	-0.055553	0.758	0.120331	p>0.051
TG 54:3	-0.0479295	0.758	0.120331	p>0.051
PE 16:0_22:6	0.016158	0.762	0.118045	p>0.051
PG 18:1_20:2	-0.0303537	0.762	0.118045	p>0.051
PC 33:1	0.021808	0.764	0.116907	p>0.051
TG 52:5	0.0635411	0.765	0.116339	p>0.051
PE 17:0_18:1	-0.057171	0.767	0.115205	p>0.051
TG 16:1_16:1_18:2	-0.0567471	0.769	0.114074	p>0.051
EtherPE 16:1e_20:3_2	-0.150346	0.773	0.111821	p>0.051
TG 53:4	0.0737722	0.773	0.111821	p>0.051
PC 18:2_18:2	-0.124053	0.776	0.110138	p>0.051
PC 16:0_16:1	0.108282	0.777	0.109579	p>0.051
PS 18:1_20:4	-0.032249	0.777	0.109579	p>0.051
TG 56:6	0.0738261	0.779	0.108463	p>0.051
Cer_NS d42:3	-0.018943	0.781	0.107349	p>0.051
SM d42:0	-0.138078	0.782	0.106793	p>0.051
PI 38:6	0.0256519	0.784	0.105684	p>0.051
TG 16:1_18:1_18:3	0.0571189	0.784	0.105684	p>0.051
PC 17:0_18:1	-0.0461809	0.787	0.104025	p>0.051
PC 36:4	0.0333641	0.788	0.103474	p>0.051
SM d38:0	-0.107697	0.789	0.102923	p>0.051
Cer_NDS d41:2	-0.0588747	0.791	0.101824	p>0.051
PG 20:4_22:6	0.0511582	0.791	0.101824	p>0.051
PC 14:0_20:4	-0.0292543	0.794	0.100179	p>0.051
PC 34:3	0.122553	0.795	0.0996329	p>0.051
PC 35:4	0.11376	0.797	0.0985417	p>0.051
PC 18:0_18:1	0.0325684	0.801	0.0963675	p>0.051
Cer_NP t40:1	-0.113662	0.803	0.0952845	p>0.051
FA 18:0	0.0345265	0.805	0.0942041	p>0.051
PG 16:1_16:1	-0.0771706	0.807	0.0931265	p>0.051
DG 16:0_22:6	-0.0837865	0.809	0.0920515	p>0.051
DG 18:1_20:1	-0.0384635	0.809	0.0920515	p>0.051
LPE 16:1	0.0748646	0.809	0.0920515	p>0.051
DG 16:0_16:1	0.0494261	0.81	0.091515	p>0.051
LPC 16:1/0:0_2	-0.0711893	0.81	0.091515	p>0.051
LPE 18:2	0.0602247	0.818	0.0872467	p>0.051
TG 18:1_20:1_20:2	0.037868	0.82	0.0861861	p>0.051
CL 72:8_2	0.0673452	0.821	0.0856568	p>0.051
PC 16:1_20:4	-0.0331029	0.824	0.0840728	p>0.051
PC 20:1_22:6	0.0327122	0.83	0.0809219	p>0.051
PE 20:2_22:6	-0.0207943	0.831	0.080399	p>0.051
PS 18:0_22:5	0.0917367	0.832	0.0798767	p>0.051
PG 16:1_18:1	-0.0504432	0.833	0.079355	p>0.051
TG 17:1_18:1_18:1	0.0431398	0.833	0.079355	p>0.051
Cer_NS d18:1_16:0	0.0298663	0.835	0.0783135	p>0.051
PE 18:0_20:1	-0.0415087	0.835	0.0783135	p>0.051
EtherPE 18:0e_18:1	-0.0391705	0.839	0.076238	p>0.051
HexCer_NDS d38:1	-0.024006	0.841	0.075204	p>0.051
PE 20:3_20:4	0.112467	0.845	0.0731433	p>0.051
PC 16:1_22:6_2	-0.0427309	0.846	0.0726296	p>0.051
SM d32:1	-0.0224604	0.846	0.0726296	p>0.051
DG 16:0_18:1	0.0367493	0.852	0.0695604	p>0.051
PC 16:0_20:3_2	-0.0705012	0.855	0.0680339	p>0.051
LPE 18:1	0.0402598	0.857	0.0670192	p>0.051
Cer_AP t33:2	0.0483143	0.858	0.0665127	p>0.051
PC 16:0_18:1	-0.0682324	0.859	0.0660068	p>0.051
PC 34:4	-0.0816228	0.859	0.0660068	p>0.051
Cer_NDS d41:0	0.0492987	0.862	0.0644927	p>0.051
Cer_NS d18:1_22:1	-0.0233418	0.867	0.0619809	p>0.051
TG 58:9	0.0627598	0.867	0.0619809	p>0.051
TG 18:1_18:1_18:2	-0.0340189	0.869	0.0609802	p>0.051
Cer_NS d42:1	0.0446521	0.87	0.0604807	p>0.051
TG 16:0_16:1_18:1_2	0.0614616	0.87	0.0604807	p>0.051
TG 16:0_18:1_20:1	0.0216066	0.87	0.0604807	p>0.051
CL 70:7_2	0.0838757	0.873	0.0589858	p>0.051
PE 18:0_18:1	0.0274235	0.873	0.0589858	p>0.051
CL 72:8	0.0315276	0.876	0.0574959	p>0.051
Cer_NS d17:1_20:0	0.0151077	0.877	0.0570004	p>0.051
PI 36:3	-0.0208873	0.878	0.0565055	p>0.051
PG 16:1_18:2	0.0202522	0.879	0.0560111	p>0.051
DG 18:1_18:1	-0.0275225	0.88	0.0555173	p>0.051
SM d40:1	0.0234449	0.883	0.0540393	p>0.051
PA 17:0_18:2	0.0808818	0.884	0.0535477	p>0.051
Cer_NS d18:1_20:0	-0.0319995	0.885	0.0530567	p>0.051
PC 16:0_22:4	-0.0586347	0.887	0.0520764	p>0.051
TG 54:4	-0.028682	0.888	0.051587	p>0.051
HexCer_NDS d40:1_2	0.0357862	0.889	0.0510982	p>0.051
PC 17:1_20:4	-0.0290363	0.889	0.0510982	p>0.051
PC 19:0_18:1	-0.0177942	0.89	0.05061	p>0.051
PS 18:0_20:4	0.018365	0.893	0.0491485	p>0.051
LPC 20:4/0:0	-0.0145823	0.896	0.047692	p>0.051
PG 16:0_20:4	-0.0160259	0.898	0.0467237	p>0.051
CL 76:12	-0.0204331	0.899	0.0462403	p>0.051
LPE 20:3	-0.0255126	0.901	0.0452752	p>0.051
TG 50:4	-0.0228325	0.904	0.0438316	p>0.051
PC 18:0_20:3_2	-0.0261539	0.905	0.0433514	p>0.051
PE 18:0_20:3	0.018294	0.908	0.0419142	p>0.051
PC 36:5	0.0631717	0.909	0.0414361	p>0.051
EtherPE 18:1e_22:5	-0.0342527	0.912	0.0400052	p>0.051
PE 16:0_20:4	0.00886664	0.915	0.0385789	p>0.051
LPC 18:2/0:0_2	-0.0173158	0.916	0.0381045	p>0.051
PE 36:2	0.0465221	0.917	0.0376307	p>0.051
Cer_NS d40:3	-0.0156316	0.922	0.0352691	p>0.051
DG 18:1_18:2	0.0187145	0.923	0.0347983	p>0.051
LPC 18:1/0:0_2	0.00746363	0.924	0.034328	p>0.051
LPG 18:1	0.0100392	0.924	0.034328	p>0.051
PC 17:0_20:4	0.0194278	0.928	0.032452	p>0.051
PC 16:1_18:2	0.00937756	0.934	0.0296531	p>0.051
PE 18:0_22:3	-0.0091296	0.94	0.0268721	p>0.051
PC 16:0_22:6	-0.00600414	0.941	0.0264104	p>0.051
PE 18:1_20:1	0.0181478	0.952	0.0213631	p>0.051
PG 34:2	-0.00650239	0.952	0.0213631	p>0.051
EtherPE 16:1e_22:5	-0.00753531	0.955	0.0199966	p>0.051
Cer_NDS d38:0	0.0222343	0.956	0.0195421	p>0.051
TG 18:1_19:1_20:1	0.0294541	0.96	0.0177288	p>0.051
PC 16:0_18:2	-0.0218161	0.961	0.0172766	p>0.051
PC 16:0_22:5	0.0231547	0.961	0.0172766	p>0.051
EtherPC 18:0e_16:0	-0.0237609	0.962	0.0168249	p>0.051
PC 18:0_20:3	-0.0034779	0.964	0.015923	p>0.051
TG 53:3	0.00790208	0.965	0.0154727	p>0.051
HexCer_AP t18:0_16:0	-0.00339159	0.966	0.0150229	p>0.051
Cer_NDS d16:0_26:2	0.00413403	0.97	0.0132283	p>0.051
EtherPC 18:1e_16:0	0.00476353	0.97	0.0132283	p>0.051
EtherPE 18:1e_22:4	-0.00864854	0.973	0.0118872	p>0.051
TG 16:1_18:1_18:2	-0.00727719	0.973	0.0118872	p>0.051
EtherPE 18:2e_22:5	-0.00354284	0.978	0.00966114	p>0.051
Cer_NDS d36:0	-0.00972504	0.979	0.00921731	p>0.051
PG 18:2_22:6	-0.0044835	0.979	0.00921731	p>0.051
SM d33:1	0.00185883	0.98	0.00877392	p>0.051
TG 16:1_18:1_22:6	0.00712066	0.981	0.00833099	p>0.051
TG 54:7	0.0164998	0.983	0.00744648	p>0.051
DG 16:1_18:2	0.00403478	0.987	0.00568285	p>0.051
PG 16:1_22:6	-0.00234936	0.988	0.00524305	p>0.051
TG 52:4	-0.00279322	0.989	0.00480371	p>0.051
Cer_AS d26:1_16:0	-0.0017816	0.99	0.00436481	p>0.051
TG 52:3	-0.0016786	0.992	0.00348833	p>0.051
DG 16:1_18:1	-0.00142199	0.994	0.00261362	p>0.051
TG 16:1_18:1_18:1	0.00113885	0.994	0.00261362	p>0.051
PG 22:4_22:6	-0.00193768	0.995	0.00217692	p>0.051
TG 52:3_2	0.000707	0.997	0.00130484	p>0.051
