# Supplementary material for: Liver-specific deletion of Agpat5 protects against liquid sucrose-induced hyperinsulinemia and glucose intolerance
Source: Biochem Biophys Res Commun. Author manuscript; Available in PMC 2025 Jan 6. (PMC11702855; doi:10.1016/j.bbrc.2024.151059)
Supplement: MMC1 [file NIHMS2039160-supplement-MMC1.xlsx]

## Sheet: Supplementary Table 1
Supplementary Table 1: Significant lipid species identified in the liver from lipid profiling between liver-specific knockout (Agpat5fl/flalb-cre+) and wild-type control (Agpat5fl/flalb-cre-) mice fed a Western diet for 12 weeks
Lipid species	Fold Change [log2(Agpat5fl/flalb-cre+)- log2(Agpat5fl/flalb-cre-)]	p-value	log10(p-value)	Difference
PG 18:1_20:3_2	0.324617	0.0102	1.9914	Increased
EtherPE 18:1e_22:5	0.652171	0.0124	1.90658	Increased
PE 18:0_20:4	0.503048	0.014	1.85387	Increased
PE 16:0_22:6	0.451582	0.0172	1.76447	Increased
PE 18:2_18:2	0.617298	0.0193	1.71444	Increased
EtherPE 16:1e_20:4	0.439864	0.0211	1.67572	Increased
PE 17:0_20:4	0.539189	0.0218	1.66154	Increased
PE 18:2_22:6	0.37924	0.0236	1.62709	Increased
PS 18:0_20:4	0.516646	0.024	1.61979	Increased
TG 56:7	1.0663	0.0247	1.6073	Increased
PE 20:3_20:4	0.282661	0.0252	1.5986	Increased
TG 16:0_18:1_22:6	1.04764	0.0257	1.59007	Increased
PE 18:0_18:1_2	0.46946	0.0287	1.54212	Increased
PE 18:0_22:6	0.464219	0.0309	1.51004	Increased
PC 14:0_22:6	0.493259	0.0321	1.49349	Increased
PG 16:0_16:1	0.549641	0.0329	1.4828	Increased
PC 16:0_20:3	0.161964	0.0334	1.47625	Increased
PE 18:0_18:1	0.324387	0.0334	1.47625	Increased
PE 17:0_22:6	0.915034	0.0343	1.46471	Increased
PE 19:1_20:4	0.31906	0.0365	1.43771	Increased
PC 16:0_22:6	0.206977	0.0378	1.42251	Increased
LPC 18:1/0:0	-0.33185	0.0401	1.39686	Decreased
EtherPE 18:0e_18:1	0.406235	0.0411	1.38616	Increased
PG 16:0_18:1	-0.255474	0.0428	1.36856	Decreased
CL 74:9_2	-0.6009	0.0464	1.33348	Decreased
PE 16:0_17:1	0.406966	0.0465	1.33255	Increased
PC 17:1_20:4	-1.88632	0.0518	1.28567	p>0.051
PE 16:0_20:4	0.478506	0.052	1.284	p>0.051
TG 16:1_18:1_22:6	1.07483	0.0536	1.27084	p>0.051
PE 18:0_20:3_2	0.911141	0.0537	1.27003	p>0.051
PS 16:0_22:6	0.403819	0.0557	1.25414	p>0.051
PG 18:1_20:2	0.232121	0.0568	1.24565	p>0.051
CE 16:1	-0.588225	0.0592	1.22768	p>0.051
TG 56:8	1.06004	0.0593	1.22695	p>0.051
PE 18:0_22:5	0.363022	0.0636	1.19654	p>0.051
PE 18:1_22:6	0.274278	0.0646	1.18977	p>0.051
PE 15:0_22:6	0.416268	0.0671	1.17328	p>0.051
EtherPE 18:1e_20:4	0.228826	0.0672	1.17263	p>0.051
Cer_NP t41:1	-1.22983	0.0673	1.17198	p>0.051
PE 20:0_20:4	0.554196	0.0687	1.16304	p>0.051
EtherPE 18:2e_22:5	0.46527	0.0696	1.15739	p>0.051
EtherPE 16:1e_22:5	0.632278	0.0699	1.15552	p>0.051
PE 18:0_18:2	0.513213	0.0702	1.15366	p>0.051
TG 58:9	1.03424	0.0761	1.11862	p>0.051
PS 18:1_20:4	0.333159	0.0785	1.10513	p>0.051
EtherPE 16:1e_20:3	0.523277	0.0789	1.10292	p>0.051
PE 18:0_22:3	0.323568	0.0796	1.09909	p>0.051
PE 17:0_18:1	0.358406	0.0798	1.098	p>0.051
PS 18:0_22:6	0.4895	0.0799	1.09745	p>0.051
TG 58:7	0.741281	0.0799	1.09745	p>0.051
EtherPE 36:2e	0.328608	0.0804	1.09474	p>0.051
TG 56:1	0.920986	0.0818	1.08725	p>0.051
PG 22:5_22:6_2	0.562597	0.0828	1.08197	p>0.051
PG 18:1_19:2	0.211163	0.0833	1.07935	p>0.051
PE 16:0_18:1	0.436097	0.086	1.0655	p>0.051
PE 16:0_18:2	0.567252	0.0865	1.06298	p>0.051
Cer_NDS d41:2	-0.297648	0.0871	1.05998	p>0.051
TG 54:7	1.66942	0.0881	1.05502	p>0.051
PE 18:1_22:1	0.31515	0.0889	1.0511	p>0.051
LPC 20:1/0:0_2	-0.157433	0.0895	1.04818	p>0.051
EtherPE 18:2e_20:4	0.414997	0.0949	1.02273	p>0.051
EtherPC 18:0e_16:0	0.862105	0.0951	1.02182	p>0.051
PC 18:0_22:6	0.165944	0.0998	1.00087	p>0.051
CL 70:7_2	1.37294	0.102	0.9914	p>0.051
CL 70:8	-0.349795	0.102	0.9914	p>0.051
LPE 20:4	0.236548	0.103	0.987163	p>0.051
Cer_NDS d42:2	-0.682321	0.106	0.974694	p>0.051
PG 16:0_20:4	0.362429	0.108	0.966576	p>0.051
TG 56:6	0.606861	0.11	0.958607	p>0.051
PG 40:6	0.214813	0.111	0.954677	p>0.051
PE 18:0_20:3	0.2821	0.112	0.950782	p>0.051
PE 18:0_20:1	0.33588	0.116	0.935542	p>0.051
SM d43:1	0.13131	0.116	0.935542	p>0.051
TG 16:0_16:1_22:6	0.661121	0.117	0.931814	p>0.051
TG 18:0_18:0_18:0	0.963447	0.118	0.928118	p>0.051
PC 16:0_20:5	0.409588	0.121	0.917215	p>0.051
PE 16:0_20:5	0.477958	0.122	0.91364	p>0.051
PC 20:1_20:4	0.163114	0.13	0.886057	p>0.051
PG 20:4_22:6	0.352863	0.131	0.882729	p>0.051
LPC 20:1/0:0	-0.194863	0.138	0.860121	p>0.051
PC 14:0_16:1	0.180457	0.138	0.860121	p>0.051
PC 40:6	0.780615	0.138	0.860121	p>0.051
TG 16:0_16:1_18:1_3	0.87947	0.138	0.860121	p>0.051
PC 18:0_20:3	0.186726	0.141	0.850781	p>0.051
EtherPE 18:2e_22:4	0.711897	0.142	0.847712	p>0.051
PS 16:0_20:4	0.323159	0.142	0.847712	p>0.051
SM d39:1	0.242688	0.144	0.841638	p>0.051
Cer_NP t18:0_23:0	0.759771	0.145	0.838632	p>0.051
PE 16:0_20:3	0.418686	0.145	0.838632	p>0.051
TG 16:0_18:1_20:4	0.706606	0.146	0.835647	p>0.051
PG 18:1_22:4	0.193057	0.147	0.832683	p>0.051
TG 16:0_16:0_17:0	0.723064	0.148	0.829738	p>0.051
TG 54:5	0.674922	0.148	0.829738	p>0.051
TG 58:8	0.532404	0.149	0.826814	p>0.051
PE 20:4_22:6	0.739469	0.15	0.823909	p>0.051
PC 14:0_20:4	0.242849	0.16	0.79588	p>0.051
Cer_NDS d18:0_22:0	0.303992	0.162	0.790485	p>0.051
PE 17:0_20:4_2	0.298275	0.163	0.787812	p>0.051
PE 20:1_22:6	0.315694	0.166	0.779892	p>0.051
PE 16:1_20:4	0.329242	0.167	0.777284	p>0.051
LPC 18:2/0:0_2	0.35768	0.17	0.769551	p>0.051
HexCer_NDS d21:0_17:0	0.450295	0.174	0.759451	p>0.051
FA 16:0	0.348544	0.176	0.754487	p>0.051
CL 76:11	0.346099	0.183	0.737549	p>0.051
PE 36:2	-1.13307	0.183	0.737549	p>0.051
TG 54:1	0.616549	0.183	0.737549	p>0.051
PC 18:1_20:1	-0.169184	0.186	0.730487	p>0.051
LPC 0:0/18:2	0.440848	0.189	0.723538	p>0.051
PG 18:1_20:4	0.266111	0.19	0.721246	p>0.051
PC 16:0_18:2	0.60428	0.191	0.718967	p>0.051
PE 18:1_22:5	0.229545	0.191	0.718967	p>0.051
TG 16:0_18:1_20:0	0.605783	0.194	0.712198	p>0.051
EtherPC 18:1e_20:4	0.124526	0.197	0.705534	p>0.051
EtherPE 16:1e_22:3	0.37644	0.197	0.705534	p>0.051
TG 16:0_18:1_22:1	0.513489	0.199	0.701147	p>0.051
LPE 16:0	0.327175	0.2	0.69897	p>0.051
PC 36:4	0.0864924	0.2	0.69897	p>0.051
EtherPE 16:1e_22:4	0.320726	0.202	0.694649	p>0.051
SM d33:1	0.0903086	0.204	0.69037	p>0.051
LPE 18:2	0.409032	0.207	0.68403	p>0.051
CL 74:9	0.170822	0.208	0.681937	p>0.051
PC 16:0_16:1	0.529422	0.21	0.677781	p>0.051
TG 15:0_16:0_18:1	0.525874	0.213	0.67162	p>0.051
PC 16:0_18:1	0.570704	0.216	0.665546	p>0.051
ACar 18:1	-0.436485	0.218	0.661544	p>0.051
PE 16:0_16:1	0.387023	0.219	0.659556	p>0.051
CL 68:5	0.302763	0.221	0.655608	p>0.051
PE 16:1_16:1_2	0.472333	0.222	0.653647	p>0.051
CL 72:8_2	0.371943	0.226	0.645892	p>0.051
PG 18:1_16:2	0.451282	0.229	0.640165	p>0.051
PC 20:3_20:4	0.0811475	0.233	0.632644	p>0.051
EtherPE 34:1e	0.213443	0.236	0.627088	p>0.051
SM d41:2	-0.153601	0.236	0.627088	p>0.051
PI 36:5	0.532986	0.237	0.625252	p>0.051
PE 14:0_22:6	0.654069	0.241	0.617983	p>0.051
Cer_NDS d42:0	0.211206	0.243	0.614394	p>0.051
PC 16:0_20:4	0.608142	0.243	0.614394	p>0.051
PC 16:1_22:6_2	0.4203	0.243	0.614394	p>0.051
PE 37:2	0.222851	0.244	0.61261	p>0.051
PC 38:6	0.622299	0.245	0.610834	p>0.051
LPE 20:3	0.276416	0.249	0.603801	p>0.051
PG 16:1_22:6	0.201067	0.254	0.595166	p>0.051
PS 18:1_22:6	0.7215	0.254	0.595166	p>0.051
TG 15:0_16:0_16:0	0.48008	0.254	0.595166	p>0.051
Cer_AP t33:2	0.295967	0.257	0.590067	p>0.051
EtherPE 16:1e_20:3_2	-0.608054	0.258	0.58838	p>0.051
Cer_AP t41:0	-0.519371	0.259	0.5867	p>0.051
Cer_NS d17:1_22:1	-0.241633	0.26	0.585027	p>0.051
PG 34:2	0.218137	0.261	0.583359	p>0.051
PE 18:0_22:4	0.22111	0.264	0.578396	p>0.051
PG 18:2_22:6	0.171168	0.265	0.576754	p>0.051
PE 18:1_20:4	0.213636	0.266	0.575118	p>0.051
TG 16:0_17:1_18:1	0.439276	0.267	0.573489	p>0.051
TG 16:0_18:0_18:1	0.543616	0.269	0.570248	p>0.051
PC 17:0_20:4	0.447287	0.271	0.567031	p>0.051
PC 18:0_20:1	-0.0956521	0.271	0.567031	p>0.051
LPE 22:4	0.14871	0.272	0.565431	p>0.051
LPC 17:0/0:0	0.479201	0.273	0.563837	p>0.051
PG 18:1_22:5	0.168971	0.275	0.560667	p>0.051
PC 33:1	0.0591494	0.278	0.555955	p>0.051
TG 51:2	0.42964	0.278	0.555955	p>0.051
PC 39:6	0.756555	0.28	0.552842	p>0.051
LPC 16:1/0:0	-0.196358	0.282	0.549751	p>0.051
PC 17:0_18:1	0.086995	0.282	0.549751	p>0.051
PG 22:5_22:6	0.234677	0.282	0.549751	p>0.051
FAHFA 18:1_18:0	0.426585	0.283	0.548214	p>0.051
PE 38:6	-0.25673	0.283	0.548214	p>0.051
PC 16:0_20:3_2	0.488015	0.284	0.546682	p>0.051
PC 16:0_18:3	0.222778	0.288	0.540608	p>0.051
PC 18:0_20:4	0.579563	0.293	0.533132	p>0.051
PC 22:6_22:6	0.146912	0.295	0.530178	p>0.051
PE 18:2_22:6_2	0.203012	0.295	0.530178	p>0.051
TG 16:0_16:0_18:1	0.50639	0.295	0.530178	p>0.051
TG 16:0_18:1_20:1	0.487746	0.295	0.530178	p>0.051
LPC 18:1/0:0_2	-0.151411	0.297	0.527244	p>0.051
PG 17:1_18:1	0.163733	0.297	0.527244	p>0.051
TG 48:0	0.496539	0.297	0.527244	p>0.051
TG 16:0_16:0_16:0	0.495165	0.298	0.525784	p>0.051
TG 50:1	0.503733	0.298	0.525784	p>0.051
Cer_NS d18:1_22:1_2	-0.141793	0.303	0.518557	p>0.051
PC 20:0_20:3	-0.182324	0.304	0.517126	p>0.051
Cer_NS d18:1_22:1	-0.140847	0.305	0.5157	p>0.051
LPC 20:3/0:0_2	-0.242071	0.305	0.5157	p>0.051
TG 18:1_19:1_20:1	0.385764	0.306	0.514279	p>0.051
LPC 16:0/0:0_2	-0.0710621	0.309	0.510042	p>0.051
PC 16:1_20:4	0.252537	0.309	0.510042	p>0.051
PC 18:1_22:6	-0.10148	0.311	0.50724	p>0.051
TG 14:0_16:0_16:0	0.456422	0.312	0.505845	p>0.051
FA 18:1	0.308513	0.313	0.504456	p>0.051
SM d40:1	0.164404	0.313	0.504456	p>0.051
PC 18:1_18:2	-0.112062	0.314	0.50307	p>0.051
PI 18:0_22:6	0.207176	0.316	0.500313	p>0.051
TG 13:0_16:0_16:1	0.356587	0.319	0.496209	p>0.051
TG 16:0_16:1_18:1	0.481181	0.319	0.496209	p>0.051
TG 50:2	0.480843	0.319	0.496209	p>0.051
PC 16:0_16:0	0.523203	0.32	0.49485	p>0.051
PG 18:1_22:6	0.189242	0.321	0.493495	p>0.051
Cer_AP t18:0_16:0	0.312263	0.322	0.492144	p>0.051
HexCer_NDS d40:1	0.170576	0.322	0.492144	p>0.051
TG 16:0_17:0_18:1	0.442319	0.322	0.492144	p>0.051
TG 48:1	0.443577	0.322	0.492144	p>0.051
TG 53:2	0.426444	0.323	0.490797	p>0.051
PC 18:1_20:3_2	-0.121367	0.325	0.488117	p>0.051
PC 38:2	0.561553	0.329	0.482804	p>0.051
Cer_NDS d41:0	0.176653	0.331	0.480172	p>0.051
SM d38:1	0.109649	0.331	0.480172	p>0.051
TG 14:0_16:0_16:1	0.376943	0.331	0.480172	p>0.051
TG 16:0_18:1_18:1	0.485077	0.335	0.474955	p>0.051
LPE 18:0	0.21159	0.336	0.473661	p>0.051
Cer_NS d18:1_24:0	0.148051	0.337	0.47237	p>0.051
HexCer_NDS d37:1	0.123541	0.339	0.4698	p>0.051
TG 52:2	0.481894	0.339	0.4698	p>0.051
Cer_NDS d40:1	0.238358	0.34	0.468521	p>0.051
TG 14:0_14:1_16:0	0.36189	0.341	0.467246	p>0.051
TG 52:3	0.440928	0.343	0.464706	p>0.051
PC 32:2	0.417415	0.344	0.463442	p>0.051
TG 16:0_18:1_18:1_2	0.474746	0.344	0.463442	p>0.051
TG 18:1_18:1_20:3	0.421519	0.344	0.463442	p>0.051
TG 14:0_14:0_16:0	0.437272	0.346	0.460924	p>0.051
PC 18:0_18:2	0.100423	0.347	0.459671	p>0.051
PG 16:1_18:1	0.156008	0.347	0.459671	p>0.051
PC 16:1_18:2	0.122346	0.35	0.455932	p>0.051
LPG 18:1	0.235921	0.351	0.454693	p>0.051
DG 16:1_18:2	0.496295	0.353	0.452225	p>0.051
PE 17:1_20:4	0.23087	0.353	0.452225	p>0.051
PC 34:3	-0.528316	0.357	0.447332	p>0.051
PG 16:0_16:1_2	0.426874	0.357	0.447332	p>0.051
TG 16:1_18:1_18:1	0.4231	0.357	0.447332	p>0.051
TG 52:3_2	0.423402	0.357	0.447332	p>0.051
TG 53:2_2	0.400454	0.358	0.446117	p>0.051
TG 18:1_20:1_22:1	0.294007	0.359	0.444906	p>0.051
PG 18:1_20:3	0.157686	0.36	0.443697	p>0.051
TG 16:1_18:1_18:3	0.333533	0.36	0.443697	p>0.051
PE 18:1_20:3	0.207644	0.362	0.441291	p>0.051
DG 16:0_22:6	0.530771	0.366	0.436519	p>0.051
PG 18:1_22:5_2	0.155462	0.367	0.435334	p>0.051
CL 74:8	0.231538	0.369	0.432974	p>0.051
PE 16:1_18:2	0.263053	0.369	0.432974	p>0.051
TG 47:2	0.308693	0.37	0.431798	p>0.051
TG 58:3	0.313243	0.374	0.427128	p>0.051
HBMP 52:2	0.209478	0.375	0.425969	p>0.051
PC 18:0_18:1	0.0689008	0.376	0.424812	p>0.051
SM d42:3	-0.142697	0.376	0.424812	p>0.051
PC 18:2_18:2	0.403015	0.378	0.422508	p>0.051
HexCer_NS d41:1	0.193387	0.38	0.420216	p>0.051
PC 16:1_18:3	0.566343	0.382	0.417937	p>0.051
PC 20:3_22:6	0.143842	0.382	0.417937	p>0.051
PE 19:0_18:1	0.32935	0.386	0.413413	p>0.051
PI 38:6	0.16838	0.387	0.412289	p>0.051
PC 35:4	0.443373	0.395	0.403403	p>0.051
LPC 0:0/18:1	0.1772	0.396	0.402305	p>0.051
EtherPE 16:1e_18:1	0.167591	0.401	0.396856	p>0.051
PC 19:0_18:1	-0.0716201	0.404	0.393619	p>0.051
Cer_NDS d36:0	-0.297723	0.405	0.392545	p>0.051
TG 49:2	0.284284	0.406	0.391474	p>0.051
PC 36:5	0.478117	0.411	0.386158	p>0.051
TG 18:1_18:1_18:1	0.373189	0.412	0.385103	p>0.051
TG 54:3	0.369684	0.414	0.383	p>0.051
PE 18:2_20:4	0.183254	0.415	0.381952	p>0.051
PG 16:1_18:2	0.175638	0.417	0.379864	p>0.051
Cer_AS d26:1_16:0	-0.212779	0.421	0.375718	p>0.051
FAHFA 18:1_20:3	0.254189	0.423	0.37366	p>0.051
TG 46:2	0.273254	0.425	0.371611	p>0.051
PC 18:0_22:5	0.152933	0.428	0.368556	p>0.051
TG 15:0_16:0_16:1	0.279147	0.429	0.367543	p>0.051
PE 18:1_20:1	-0.143591	0.43	0.366532	p>0.051
PE 18:1_18:2	0.222522	0.431	0.365523	p>0.051
TG 52:4	0.272023	0.432	0.364516	p>0.051
PG 36:4	0.487448	0.433	0.363512	p>0.051
TG 16:0_16:1_16:1	0.281938	0.439	0.357535	p>0.051
TG 16:1_18:1_18:2	0.269316	0.44	0.356547	p>0.051
CL 74:10	0.175365	0.441	0.355561	p>0.051
PE 20:2_22:6	0.173609	0.444	0.352617	p>0.051
TG 16:1_16:1_18:2	0.267386	0.445	0.35164	p>0.051
TG 47:1	0.269337	0.445	0.35164	p>0.051
PC 42:7	0.399568	0.446	0.350665	p>0.051
PI 16:0_20:4	0.247776	0.449	0.347754	p>0.051
TG 46:3	0.278465	0.45	0.346787	p>0.051
PC 38:1	0.365837	0.451	0.345823	p>0.051
PE 20:1_20:4	0.239187	0.452	0.344862	p>0.051
PC 18:0_20:2	-0.0516413	0.455	0.341989	p>0.051
PI 18:1_20:3	-0.320196	0.455	0.341989	p>0.051
PE 16:1_22:6	0.232815	0.458	0.339135	p>0.051
PG 18:1_18:2	0.118018	0.46	0.337242	p>0.051
TG 18:1_18:1_22:3	0.365682	0.461	0.336299	p>0.051
Cer_NS d18:1_20:0	0.109686	0.462	0.335358	p>0.051
LPC 20:0/0:0	0.200005	0.463	0.334419	p>0.051
PE 38:3	0.171751	0.466	0.331614	p>0.051
TG 14:1_16:1_16:1	0.266379	0.468	0.329754	p>0.051
TG 51:4	0.254481	0.469	0.328827	p>0.051
TG 52:5	-0.176621	0.47	0.327902	p>0.051
PC 16:0_22:5	0.511836	0.48	0.318759	p>0.051
TG 49:3_2	0.257429	0.48	0.318759	p>0.051
PI 18:0_20:4	0.137778	0.482	0.316953	p>0.051
TG 17:1_18:1_18:2	0.23996	0.483	0.316053	p>0.051
TG 16:1_17:1_18:1	0.23702	0.484	0.315155	p>0.051
CL 72:7	0.19938	0.485	0.314258	p>0.051
Cer_NDS d16:0_26:1	0.110791	0.488	0.31158	p>0.051
PI 34:2	0.160907	0.488	0.31158	p>0.051
HexCer_NS d40:2	-0.133567	0.491	0.308919	p>0.051
TG 51:3	0.235194	0.491	0.308919	p>0.051
LPC 17:0/0:0_2	0.193311	0.492	0.308035	p>0.051
DG 16:0_18:1	0.357186	0.495	0.305395	p>0.051
LPC 18:0/0:0_2	-0.317444	0.501	0.300162	p>0.051
PC 40:5	0.376791	0.504	0.297569	p>0.051
PG 20:1_22:6	0.066354	0.51	0.29243	p>0.051
PG 22:4_22:6	0.158912	0.51	0.29243	p>0.051
TG 49:3	0.237352	0.511	0.291579	p>0.051
SM d38:0	0.225936	0.514	0.289037	p>0.051
Cer_NDS d15:0_26:2	-0.0936781	0.522	0.282329	p>0.051
TG 16:0_16:1_18:1_2	0.506195	0.525	0.279841	p>0.051
CL 72:9	0.18453	0.526	0.279014	p>0.051
Cer_NS d18:1_25:0	0.183557	0.526	0.279014	p>0.051
Cer_AP t40:0	-0.0852171	0.529	0.276544	p>0.051
PI 18:1_20:4	0.325526	0.531	0.274905	p>0.051
HexCer_NS d39:1	0.126078	0.532	0.274088	p>0.051
TG 50:4	0.22551	0.533	0.273273	p>0.051
PC 38:6_2	0.377275	0.534	0.272459	p>0.051
EtherPE 18:2e_18:1	0.127627	0.535	0.271646	p>0.051
LPC 16:1/0:0_2	-0.0785851	0.535	0.271646	p>0.051
Cer_BDS d38:0	-0.0671506	0.536	0.270835	p>0.051
HexCer_NDS d42:1	0.0821786	0.536	0.270835	p>0.051
TG 18:1_20:0_20:1	0.239246	0.537	0.270026	p>0.051
Cer_NS d17:1_20:0	0.113725	0.538	0.269218	p>0.051
TG 17:1_18:1_18:1	0.236928	0.538	0.269218	p>0.051
DG 16:0_16:1	0.300297	0.539	0.268411	p>0.051
PG 18:1_18:1_2	0.216819	0.54	0.267606	p>0.051
TG 18:1_18:1_18:2	0.254483	0.544	0.264401	p>0.051
TG 53:3	0.23241	0.545	0.263603	p>0.051
PC 16:0_18:0	-0.166044	0.548	0.261219	p>0.051
DG 18:1_18:2	0.29422	0.551	0.258848	p>0.051
TG 54:4	0.250201	0.552	0.258061	p>0.051
PC 36:3	0.280929	0.553	0.257275	p>0.051
TG 16:1_16:1_18:1	0.216794	0.553	0.257275	p>0.051
TG 18:1_18:2_18:2	-0.215733	0.553	0.257275	p>0.051
SM d42:1_2	-0.394437	0.558	0.253366	p>0.051
TG 18:1_20:1_20:2	0.265526	0.561	0.251037	p>0.051
TG 18:1_18:1_20:1	0.231622	0.562	0.250264	p>0.051
PC 34:4	0.367159	0.563	0.249492	p>0.051
PE 34:2	0.178028	0.563	0.249492	p>0.051
Cer_NDS d18:0_16:0	0.0783627	0.564	0.248721	p>0.051
Cer_NP t40:1	0.256533	0.569	0.244888	p>0.051
PI 18:0_20:3_2	0.169054	0.57	0.244125	p>0.051
PE 18:0_20:2	-0.200082	0.571	0.243364	p>0.051
EtherPE 16:1e_18:2	0.156467	0.576	0.239578	p>0.051
TG 18:1_18:1_20:2	0.24367	0.582	0.235077	p>0.051
PC 40:7	0.296625	0.584	0.233587	p>0.051
PC 18:1_20:4	0.297026	0.586	0.232102	p>0.051
PI 17:0_20:4_2	0.117611	0.592	0.227678	p>0.051
TG 18:1_18:1_19:0	0.239082	0.594	0.226214	p>0.051
TG 53:4	0.18155	0.605	0.218245	p>0.051
LPE 22:3	-0.163513	0.607	0.216811	p>0.051
PC 20:4_22:6	0.0877741	0.614	0.211832	p>0.051
PG 18:1_18:3	0.383336	0.615	0.211125	p>0.051
Cer_NS d18:1_20:0_2	-0.112585	0.619	0.208309	p>0.051
PI 40:5_2	-0.133969	0.62	0.207608	p>0.051
PC 17:1_22:6	0.0534391	0.621	0.206908	p>0.051
PC 17:0_18:2	-0.0727019	0.623	0.205512	p>0.051
PG 16:1_16:1	0.0893741	0.627	0.202732	p>0.051
TG 16:1_16:1_16:1	0.165397	0.628	0.20204	p>0.051
Cer_ADS d40:0	-0.12042	0.634	0.197911	p>0.051
TG 16:0_18:0_18:0	0.243403	0.634	0.197911	p>0.051
PG 18:0_18:1	0.141273	0.637	0.195861	p>0.051
PC 38:4	0.240954	0.642	0.192465	p>0.051
LPC 16:0/0:0	0.0366956	0.644	0.191114	p>0.051
PI 18:0_18:2	-0.611697	0.648	0.188425	p>0.051
Cer_NDS d41:1	0.0745814	0.65	0.187087	p>0.051
PG 20:3_22:6	0.193467	0.655	0.183759	p>0.051
LPI 18:0	0.146738	0.656	0.183096	p>0.051
PC 36:2	0.220524	0.661	0.179799	p>0.051
PI 40:5	0.132434	0.673	0.171985	p>0.051
TG 14:0_15:0_16:0	0.186209	0.673	0.171985	p>0.051
TG 52:0	0.217046	0.673	0.171985	p>0.051
PC 18:2_22:6	0.0527701	0.678	0.16877	p>0.051
Cer_NS d40:3	-0.139663	0.68	0.167491	p>0.051
PI 36:3	-0.124382	0.68	0.167491	p>0.051
PC 18:0_20:3_2	0.0676586	0.684	0.164944	p>0.051
PI 18:0_18:1	0.0856191	0.684	0.164944	p>0.051
PI 18:0_20:2	-0.0927212	0.688	0.162412	p>0.051
PI 38:5	-0.126926	0.69	0.161151	p>0.051
HexCer_NDS d34:1	0.0485417	0.692	0.159894	p>0.051
CL 76:12	-0.112375	0.693	0.159267	p>0.051
PI 16:0_20:3_2	-0.103317	0.693	0.159267	p>0.051
PG 38:6	-0.230351	0.699	0.155523	p>0.051
PI 19:0_20:4	0.0790252	0.703	0.153045	p>0.051
LPC 18:0/0:0	0.0387875	0.706	0.151195	p>0.051
HexCer_NDS d40:0	0.315482	0.712	0.14752	p>0.051
LPC 19:0/0:0	0.124233	0.712	0.14752	p>0.051
PC 18:1_20:3	-0.0272957	0.715	0.145694	p>0.051
TG 18:1_18:1_19:1	0.151032	0.716	0.145087	p>0.051
SM d34:1	0.0342845	0.722	0.141463	p>0.051
Cer_NS d38:2	0.0558634	0.723	0.140862	p>0.051
CL 68:4	0.272393	0.727	0.138466	p>0.051
HexCer_NDS d40:1_2	-0.125704	0.729	0.137272	p>0.051
DG 16:1_18:1	0.175901	0.731	0.136083	p>0.051
PI 16:0_20:3	0.0936824	0.733	0.134896	p>0.051
HexCer_AP t18:0_16:0	0.0360306	0.738	0.131944	p>0.051
PE 36:5	-0.163355	0.74	0.130768	p>0.051
TG 18:1_18:2_19:1	0.117407	0.75	0.124939	p>0.051
PE 16:1_16:1	0.109551	0.758	0.120331	p>0.051
SM d32:1	0.0490501	0.76	0.119186	p>0.051
FA 18:0	-0.0769177	0.761	0.118615	p>0.051
LPE 18:1	0.0639581	0.766	0.115771	p>0.051
LPE 16:1	-0.0758687	0.77	0.113509	p>0.051
Cer_NDS d15:0_24:1	-0.058615	0.771	0.112946	p>0.051
PC 18:1_22:5	-0.0920332	0.773	0.111821	p>0.051
PI 37:3	0.0785356	0.775	0.110698	p>0.051
CL 70:5	0.100771	0.788	0.103474	p>0.051
LPC 22:6/0:0	0.0443346	0.794	0.100179	p>0.051
Cer_NS d18:1_16:0	0.0499927	0.8	0.09691	p>0.051
Cer_NS d18:1_24:1	0.0283994	0.802	0.0958256	p>0.051
SM d42:0	-0.17105	0.808	0.0925886	p>0.051
Cer_NDS d18:0_22:1	-0.0613172	0.81	0.091515	p>0.051
SM d36:1	-0.0381084	0.816	0.0883098	p>0.051
PG 18:1_20:4_2	-0.0810767	0.818	0.0872467	p>0.051
PG 18:1_18:1	0.0238547	0.823	0.0846002	p>0.051
PE 16:0_16:0	-0.268345	0.826	0.08302	p>0.051
SM d42:1	-0.0182276	0.827	0.0824945	p>0.051
PS 18:0_22:5	0.0822591	0.831	0.080399	p>0.051
SM d42:2	-0.0186406	0.839	0.076238	p>0.051
PS 18:0_18:2	0.151494	0.84	0.0757207	p>0.051
SM d42:4	-0.123308	0.845	0.0731433	p>0.051
Cer_NDS d36:1	0.0357032	0.849	0.0710923	p>0.051
DG 18:1_18:1	0.0990406	0.851	0.0700704	p>0.051
LPC 0:0/20:4	0.0487041	0.855	0.0680339	p>0.051
PI 18:0_22:4	0.0690185	0.859	0.0660068	p>0.051
Cer_NS d42:1	0.0273153	0.866	0.0624821	p>0.051
PG 20:4_22:5	0.0513315	0.874	0.0584886	p>0.051
LPE 20:1	0.0404823	0.878	0.0565055	p>0.051
PC 18:2_20:5	-0.0657536	0.882	0.0545314	p>0.051
PC 19:0_18:2	0.0260189	0.882	0.0545314	p>0.051
CL 72:6	-0.0237311	0.884	0.0535477	p>0.051
PE 40:5	0.016686	0.884	0.0535477	p>0.051
EtherPE 18:1e_22:4	-0.0358578	0.89	0.05061	p>0.051
LPC 20:3/0:0	-0.0283267	0.891	0.0501223	p>0.051
Cer_NDS d43:2	-0.0270767	0.893	0.0491485	p>0.051
PC 18:2_20:4	0.0226906	0.893	0.0491485	p>0.051
HexCer_NDS d38:1	-0.0158972	0.903	0.0443122	p>0.051
PC 16:0_22:4	0.0838841	0.907	0.0423927	p>0.051
LPC 18:2/0:0	0.0188019	0.913	0.0395292	p>0.051
DG 18:1_20:1	0.0469414	0.92	0.0362122	p>0.051
Cer_NS d42:3	-0.0145797	0.922	0.0352691	p>0.051
PG 22:6_22:6	-0.0364324	0.923	0.0347983	p>0.051
PC 20:4_20:5	0.0245429	0.924	0.034328	p>0.051
SM d40:2	0.0121198	0.927	0.0329203	p>0.051
TG 57:4	0.0484519	0.93	0.0315171	p>0.051
Cer_NS d41:3	-0.0119561	0.937	0.0282604	p>0.051
EtherPC 18:1e_16:0	-0.0111313	0.937	0.0282604	p>0.051
HexCer_NDS d41:2	-0.0119579	0.938	0.0277972	p>0.051
CL 74:7	-0.0147808	0.942	0.0259491	p>0.051
LPC 20:4/0:0	0.00882781	0.946	0.0241089	p>0.051
CL 70:6	-0.0182417	0.949	0.0227338	p>0.051
PC 16:1_22:6	-0.00818972	0.956	0.0195421	p>0.051
Cer_NP t34:2	0.00801724	0.958	0.0186345	p>0.051
Cer_AP t42:1	-0.0109284	0.965	0.0154727	p>0.051
PI 17:0_20:4	0.0079809	0.965	0.0154727	p>0.051
PG 16:0_18:1_2	-0.0195076	0.969	0.0136762	p>0.051
PI 18:0_20:3	0.0110463	0.971	0.0127808	p>0.051
HexCer_NDS d42:2	-0.00367475	0.973	0.0118872	p>0.051
PI 35:3	0.00760652	0.973	0.0118872	p>0.051
CL 72:8	-0.00988211	0.974	0.011441	p>0.051
PA 17:0_18:2	-0.016884	0.98	0.00877392	p>0.051
CL 70:7	-0.00692054	0.983	0.00744648	p>0.051
Cer_NDS d16:0_26:2	0.00236271	0.984	0.0070049	p>0.051
PC 20:1_22:6	0.00481086	0.984	0.0070049	p>0.051
Cer_NDS d38:0	0.00389581	0.987	0.00568285	p>0.051
PC 16:1_16:1	-0.000513	0.997	0.00130484	p>0.051
PI 16:0_20:4_2	0.000175	1	0	p>0.051
